# Supplementary material for: Local Concentrations of TGF-β1 and IGF-1 Appear Determinant in Regulating Bone Regeneration in Human Postextraction Tooth Sockets
Source: Int J Mol Sci. 2023 May 4;24(9):8239. doi: 10.3390/ijms24098239 (PMC10179638; doi:10.3390/ijms24098239)
Supplement: Supplementary file 1 [file ijms-24-08239-s001.zip]

Archive with 1 entries (1 files):
- ijms-2341553-supplementary.pdf
